# Supplementary material for: Associations Between Indoor Fungal Community Structures and Environmental Factors: Insights from the Evidence-Driven Indoor Air-Quality Improvement Study
Source: J Fungi (Basel). 2025 Mar 28;11(4):261. doi: 10.3390/jof11040261 (PMC12028660; doi:10.3390/jof11040261)
Supplement: Supplementary file 1 [file jof-11-00261-s001.zip]

Archive with 1 entries (1 files):
- jof-3491965-supplementary.pdf
